# Supplementary material for: Evaluation of Heat Inactivation of Human Norovirus in Freshwater Clams Using Human Intestinal Enteroids
Source: Viruses. 2022 May 10;14(5):1014. doi: 10.3390/v14051014 (PMC9146323; doi:10.3390/v14051014)
Supplement: Supplementary file 1 [file viruses-14-01014-s001.zip]

Archive with 1 entries (1 files):
- viruses-1669920-supplementary.pdf
